# Supplementary material for: Regulating Blood Clot Fibrin Films to Manipulate Biomaterial-Mediated Foreign Body Responses
Source: Research (Wash D C). 2023 Sep 15;6:0225. doi: 10.34133/research.0225 (PMC10503960; doi:10.34133/research.0225)
Supplement: Supplementary 1 — Figs. S1 to S5 Tables S1 and S2 [file research.0225.f1.zip]

Archive with 8 entries (8 files):
- Figure S1.png
- Figure S2.png
- Figure S3.png
- Figure S4.png
- Figure S5.png
- Supplementary Materials(Figure Legend).docx
- Table S1.pdf
- Table S2.pdf
